# Supplementary material for: Chlorogenic Acid Relieves the Lupus Erythematosus-like Skin Lesions and Arthritis in MRL/lpr Mice
Source: Pharmaceuticals (Basel). 2022 Oct 27;15(11):1327. doi: 10.3390/ph15111327 (PMC9697989; doi:10.3390/ph15111327)
Supplement: Supplementary file 1 [file pharmaceuticals-15-01327-s001.zip]

Archive with 1 entries (1 files):
- pharmaceuticals-1982323-supplementary.pdf
